# Supplementary material for: Sono-Electro-Magnetic Therapy for Treating Chronic Pelvic Pain Syndrome in Men: A Randomized, Placebo-Controlled, Double-Blind Trial
Source: PLoS One. 2014 Dec 29;9(12):e113368. doi: 10.1371/journal.pone.0113368 (PMC4278671; doi:10.1371/journal.pone.0113368)
Supplement: S1 Database — Sonodyne Database. (XLS) [file pone.0113368.s003.xls]

## Sheet: Sonodyn
patient number	age	device_nr	psa_0	ust_0	cpsi_0S	cpsi_0H	cpsi_0L	cpsi_0T	miktio_0vol	miktio_0fmax	pvr_0	vas_0	psa_6	ust_6	cpsi_6S	cpsi_6H	cpsi_6L	cpsi_6T	miktio_6vol	miktio_6fmax	pvr_6	vas_6	psa_12	ust_12	cpsi_12S	cpsi_12H	cpsi_12L	cpsi_12T	miktio_12vol	miktio_12fmax	pvr_12	vas_12	psa_16	ust_16	cpsi_16S	cpsi_16H	cpsi_16L	cpsi_16T	miktio_16vol	miktio_16fmax	pvr_16	vas_16	blinding
1001	50	4004	1.4	1	12	5	5	22	171	11.8	20	5	1.1	1	5	2	4	11	116	9.6	0	1	1.3	0	8	6	6	20	176	16.3	25	3	1.5	0	5	2	4	11	65	7	40	2	1
1002	42	3998	1.7	0	17	10	12	39	400	50	35	7	2	0	14	9	11	34	565	53	15	6	3.6	0	16	7	12	35	250	38	45	8	2.9	0	17	5	9	31	760	42	20	7	1
1003	67	4010	2.2	0	10	3	6	19	400	14	0	3	2.3	0	9	2	6	17	0	0	10	2	3	0	11	2	4	17	300	8	45	2	2.5	0	9	1	6	16	430	12	30	2	1
1004	29	4164	1.1	0	15	4	10	29	420	26	40	4	1	0	7	1	4	12	100	11	14	3	1	0	8	1	5	14	440	23	0	2	1.1	0	4	0	3	7	95	12	0	1	1
1005	32	4023	0.3	0	15	8	9	32	10	12	40	6	0.2	0	10	4	7	21	240	21.7	0	6	0.2	0	17	10	11	38	350	20	0	6	0.2	0	11	6	8	25	345	22	0	5	1
1006	30	4005	0	0	14	1	8	23	104	17	0	7	1.5	0	18	10	9	37	104	17	0	6	1.1	0	17	5	7	29	542	48.5	50	5	1.2	0	19	10	9	38	575	37	0	8	1
1007	33	4016	0.6	0	19	10	10	39	470	22	30	8	0.5	0	14	7	9	30	65	7.7	0	5	0.5	0	13	4	9	26	65	7.7	0	4	0.5	0	16	8	8	32	210	15	0	7	1
1008	72	4170	0.8	0	11	3	7	21	100	8.6	10	4	0.8	0	11	2	8	21	98	9.4	10	4	0.8	0	12	2	8	22	90	7.9	0	4	0.8	0	11	2	9	22	130	18	0	4	1
1009	26	4000	0.6	0	17	9	12	38	265	25.4	0	7	0.5	0	11	5	10	26	526	34	0	3	0.6	0	6	2	5	13	200	15	0	2	0.6	0	6	3	3	12	460	29	40	2	1
1010	43	4006	0.8	0	12	0	12	24	190	15.7	30	3	0.7	0	10	0	9	19	215	17	0	3	0.7	0	11	0	9	20	170	16	0	3	0.8	0	11	0	9	20	440	11	30	4	0
1011	45	4025	0.5	0	10	3	7	20	330	25	0	4	0.7	0	11	3	9	23	150	16	35	5	0.9	0	10	2	8	20	365	23	0	5	0.6	0	8	2	8	18	750	24	0	5	0
1012	19	4002	0.7	0	10	6	6	22	210	31	30	3	0.8	0	7	1	5	13	230	33	0	1	0.8	0	6	1	5	12	190	28	0	1	0.8	0	8	1	6	15	250	30	0	4	0
1013	22	4011	0.8	0	17	5	12	34	50	11	0	8	0.8	0	11	0	11	22	210	26	0	3	0.8	0	10	2	7	19	150	21	0	4	0.7	0	5	4	3	12	0	0	0	2	0
1014	39	4024	0.5	0	15	4	11	30	170	17	50	8	0.5	0	10	6	11	27	68	13.8	0	8	0.6	0	17	7	12	36	90	13	0	10	0.5	0	19	8	12	39	160	18	25	10	0
1015	43	4017	1.1	0	14	10	2	26	300	35	0	5	0.9	0	16	2	9	27	0	0	0	7	0.8	0	19	2	11	32	470	24	0	8	0.7	0	17	4	11	32	470	27	0	8	0
1016	56	4020	2.3	0	13	7	8	28	310	13	0	5	2.4	0	12	2	8	22	166	11.3	0	4	2.5	0	10	1	7	18	515	16	0	2	2.9	0	4	1	4	9	580	17	25	1	0
1017	27	4012	0.7	1	14	4	8	26	120	13.3	0	8	0	0	9	4	7	20	210	13.8	0	3	0.6	0	8	4	6	18	190	16	0	3	0.6	0	4	3	5	12	160	13	0	2	0
1018	58	4007	1.6	0	16	6	11	33	55	0	0	8	1.7	0	14	8	11	33	88	22	0	6	1.8	0	13	2	12	27	160	25	0	7	1.8	0	17	4	11	32	0	0	0	8	0
1019	53	4001	0.2	0	12	8	7	27	145	8.9	0	6	0.3	0	10	7	7	24	140	13	40	4	0.3	0	9	6	8	23	750	23	75	4	0	0	7	4	7	18	800	21	15	3	0
1020	60	3700	0.4	0	13	7	7	27	160	12	15	5	0.6	0	7	1	2	10	190	12	30	2	0.4	1	10	6	8	24	240	11	15	2	0.5	1	12	7	7	26	92	12.5	15	3	0
1021	28	3716	1	0	17	2	9	28	70	20	0	7	1	0	17	2	7	26	70	9	0	7	1	0	15	2	7	24	190	21	5	7	1.2	0	12	1	7	20	210	26	0	5	0
1022	69	3474	3.77	0	12	2	8	22	180	14	33	7	4.2	0	7	1	8	16	170	16	30	4	4.3	0	11	1	8	20	170	16	20	6	3.6	0	12	1	9	22	305	23	40	7	0
1023	37	3675	0.7	0	14	9	10	33	335	17.4	0	9	0.5	0	13	9	10	32	499	20.2	30	7	0.5	0	12	8	9	29	630	19	15	7	0.6	0	13	10	10	33	660	25	0	8	0
1024	36	3650	0.9	0	20	0	8	28	230	11.6	0	3	1	0	9	0	10	19	180	18	10	3	1.2	0	10	0	9	19	180	18	10	5	1.1	0	10	0	9	19	110	13	0	5	0
1025	45	3641	0.3	0	13	8	9	30	0	0	0	6	0.4	1	7	3	8	18	55	5	20	4	0.3	0	14	8	11	33	417	20.2	25	5	0.4	0	13	2	9	24	45	7	0	6	0
1026	40	2365	0.1	0	8	1	8	17	238	23.6	50	4	0.1	0	13	1	12	26	29	26	15	3	0.1	0	11	1	8	20	475	26	85	3	0.2	0	8	1	9	18	415	21	0	0	1
1027	37	3703	0.6	0	11	3	7	21	800	22.5	30	7	0.5	0	11	6	6	23	530	25	65	7	0.6	0	12	3	7	22	815	22.1	10	7	0.6	0	8	1	3	12	430	26	40	7	0
1028	52	2061	0.5	0	12	8	6	26	100	7	35	4	0.6	1	8	8	6	22	170	11.5	0	4	0.5	1	8	2	5	15	275	14.2	10	2	0.5	1	8	1	3	12	80	6	0	2	1
1029	72	2350	0.6	1	11	6	10	27	135	10	0	5	0.7	1	3	1	4	8	80	10	0	1	0	0	0	0	0	0	0	0	0	0	0.8	1	7	2	8	17	100	10	10	100	1
1030	62	2068	2.4	0	14	4	10	28	250	11	65	4	2.4	0	11	6	7	24	170	13	50	3	3.1	0	12	5	7	24	166	10	50	4	2.8	0	9	4	5	18	230	11	60	3	1
1031	56	2008	0.4	1	13	4	11	28	200	16	0	6	0.6	0	14	4	10	28	120	12	0	7	0.6	0	16	3	11	30	150	15	0	7	0.6	0	12	2	11	25	314	24.8	0	6	1
1032	64	2019	2.6	0	10	1	7	18	165	15	75	6	2.9	0	6	2	4	12	445	14	20	3	2.8	0	7	1	5	13	430	15	15	3	2.6	0	7	3	5	15	540	15	0	4	1
1033	39	2351	1	0	17	8	11	36	181	11.9	60	6	0.9	0	0	0	0	0	0	0	10	5	11.8	1	16	4	8	28	169	12.5	0	5	3.1	0	15	10	10	35	110	7	0	5	1
1034	55	2345	1.9	0	12	5	10	27	653	16	80	8	1.9	0	12	5	8	25	450	12	40	6	1.5	0	11	4	7	22	952	21.8	0	5	0.5	0	10	2	5	17	740	19	15	4	1
1035	55	2363	1.2	0	15	0	12	27	383	21.9	70	7	1	0	16	9	7	32	550	21	25	5	1.4	0	14	1	7	22	487	17.4	60	6	0.9	0	12	2	7	21	589	19.7	44	7	1
1036	48	3662	2	0	11	1	9	21	210	25	20	6	1.3	0	8	0	7	15	70	14	0	4	0.8	0	10	0	8	18	320	31	25	5	1	0	7	2	7	16	172	0	0	3	0
1037	49	3718	1.4	0	10	4	6	20	185	20	10	5	1.3	0	10	8	8	26	205	22	20	4	1.4	0	11	5	5	21	75	7.3	10	4	1.3	0	9	4	5	18	120	13.1	20	2	0
1038	56	3461	0.8	0	9	4	8	21	395	6	65	9	0.7	0	13	4	8	25	380	7	90	5	0	0	13	5	9	27	375	7	350	4	0	0	15	6	8	29	210	5.2	330	6	0
1039	39	2010	0.7	1	17	4	9	30	360	22.5	12	7	0.5	1	16	4	9	29	160	16	0	7	0.4	0	12	3	6	21	166	16.9	65	21	0.5	0	10	3	5	18	603	32.4	60	18	1
1040	38	2995	5.3	0	13	0	12	25	0	0	30	7	3.2	0	11	0	12	23	487	21	25	6	2.6	0	2	0	8	10	91	8.4	0	10	2.3	0	1	0	4	5	439	20.5	0	5	1
1041	50	2064	0.68	0	12	1	8	21	337	18.7	20	3	0.7	0	11	1	8	20	367	15.2	18	4	0.7	0	9	3	7	19	620	26	40	3	0.7	0	11	3	8	22	132	12	15	5	1
1042	39	3887	0.7	0	10	3	6	19	290	18	70	1	0.8	0	7	3	3	13	37	4.7	10	1	0.5	0	4	2	4	10	218	15.3	0	1	0.6	0	4	2	4	10	320	25	40	1	1
1043	36	3465	1	0	11	1	5	17	757	30.4	45	4	0.7	0	8	2	9	19	637	25.9	0	3	0.6	0	5	2	6	13	450	23	25	2	0.7	0	6	3	7	16	44	11	0	2	0
1044	57	3676	0.8	0	11	2	8	21	271	12	20	3	0.8	0	0	0	0	0	134	15	0	0	0.9	0	12	0	11	23	260	12	5	5	0.8	0	6	0	6	12	184	13.1	40	3	0
1045	49	3408	0	0	11	3	8	22	375	33.8	0	4	0.8	0	9	2	3	14	883	45.5	2	4	0.8	0	4	0	4	8	480	35	0	2	1	0	9	0	4	13	450	32.7	0	5	0
1046	21	3677	0.3	0	14	0	10	24	565	39	0	7	0.4	0	11	0	7	18	655	31.4	195	0	0.4	0	10	0	6	16	705	42	0	4	0.4	0	9	0	6	15	898	44.6	20	4	0
1047	78	3417	0.4	0	10	3	5	18	91	12.8	20	0	0.4	0	9	0	6	15	91	8.8	0	1	0.4	0	11	5	6	22	175	13	5	6	0.4	0	15	5	9	29	336	18.4	0	6	0
1048	50	3746	0.6	0	12	1	11	24	485	9.9	10	5	0	0	0	0	0	0	360	11	30	0	0	0	10	1	9	20	150	10	5	4	0.6	0	13	1	5	19	320	13.5	20	8	1
1049	61	3753	2.3	0	9	5	6	20	460	25	37	3	3.6	0	8	4	6	18	275	21.7	15	4	2.6	0	7	3	4	14	485	26	65	3	3.9	0	13	6	3	22	257	19.3	0	3	1
1050	21	3673	0.5	0	12	5	7	24	248	19	10	3	0	0	11	5	6	22	142	17.4	0	3	0.5	0	6	5	3	14	175	15	0	3	0.6	0	7	4	4	15	139	17.6	30	3	0
1051	22	3681	0.4	0	10	4	6	20	375	15.3	0	6	0.4	0	5	3	6	14	65	9.8	10	2	0.5	0	6	2	5	13	401	15.8	10	2	0.4	0	3	1	4	8	175	18	0	2	1
1052	26	3679	0.1	0	12	8	10	30	897	50.3	45	4	0.2	0	16	10	9	35	600	69.9	75	8	0.2	0	14	7	7	28	280	30	12	5	.	0	.	.	.	.	.	.	.	.	0
1053	23	2611	0.4	0	17	4	11	32	101	17.4	10	7	0.5	0	15	3	10	28	30	6	0	.	0.4	0	15	3	11	29	260	24	0	.	0.5	0	13	5	10	28	170	24	0	.	0
1054	54	3468	0.8	0	13	0	8	21	145	11	40	7	1.1	0	16	2	9	27	105	13	65	6	0.8	0	11	0	7	18	690	20	70	4	0.9	0	12	0	8	20	402	23.5	0	4	0
1055	22	3469	0.4	0	14	1	11	26	454	36	0	0	0.5	0	10	1	10	21	200	25	0	4	0.4	0	10	1	10	21	300	19.5	90	.	.	0	10	2	10	22	400	33	100	.	0
1056	31	5619	1.1	0	11	5	11	27	90	12	0	4	1	0	10	4	11	25	390	30	0	3	1	0	11	2	10	23	510	28	0	.	.	0	7	0	8	15	.	.	.	.	1
1057	33	5624	0.7	0	17	4	9	30	0	0	35	0	0.7	0	9	1	4	14	80	20	0	0	.	0	4	0	1	5	.	.	0	.	0.8	0	15	3	7	25	55	22	0	.	1
1058	46	5625	1	0	12	4	6	22	145	14	0	5	1	0	9	3	6	18	160	17	0	.	1.2	0	6	2	4	12	155	16	0	.	1.4	0	9	4	5	18	350	23	0	.	1
1059	39	5615	1.4	0	11	6	8	25	300	15	0	.	1.2	0	0	0	2	2	40	5	0	.	1	0	0	2	3	5	135	8	35	.	0.9	0	2	2	2	6	85	11	20	.	1
1060	63	4176	1.9	0	8	2	6	16	360	25	15	4	1.9	0	16	6	9	31	380	25	0	8	.	0	16	6	9	31	410	29	10	4	.	.	.	.	.	.	.	.	.	.	1
